# Supplementary material for: Pharmaceutical Transformation Products Formed by Ozonation—Does Degradation Occur?
Source: Molecules. 2023 Jan 26;28(3):1227. doi: 10.3390/molecules28031227 (PMC9919501; doi:10.3390/molecules28031227)
Supplement: Supplementary file 1 [file molecules-28-01227-s001.zip]

Archive with 1 entries (1 files):
- molecules-2145859-supplementary.docx
